# Supplementary material for: An Investigation of the Spatial Arrangement of Mycotoxin Build-Up in Corn Stored Under Different Environmental Conditions
Source: Toxins (Basel). 2024 Nov 25;16(12):508. doi: 10.3390/toxins16120508 (PMC11728487; doi:10.3390/toxins16120508)
Supplement: Supplementary file 1 [file toxins-16-00508-s001.zip]

Archive with 1 entries (1 files):
- toxins-3268323-supplementary.pdf
